# Supplementary material for: Circulating exosomal PCAT1 as a complement of carcinoembryonic antigen for early colorectal cancer diagnosis
Source: Heliyon. 2024 Oct 11;10(20):e39264. doi: 10.1016/j.heliyon.2024.e39264 (PMC11620264; doi:10.1016/j.heliyon.2024.e39264)
Supplement: Multimedia component 1 [file mmc1.xlsx]

## Sheet: Sheet1
Supplemental Table S1. Differentially regulated lncRNAs in serum exosomes of CRC patients (n=12) and control participants (n=32) from two independent GEO cohorts
CircRNA_name	Expression pattern	Fold change	FDR
RP11-574K11.5	up-regulated	2.59535	0.000990211
AC124944.2	up-regulated	2.54485	0.00159441
AC025165.8	up-regulated	2.62838	0.00152728
RP11-390P2.4	up-regulated	2.67852	0.0352616
BOLA3-AS1	up-regulated	2.82194	0.00181259
PCAT1	up-regulated	3.874	0.00162797
AC007000.10	up-regulated	2.60448	0.00164476
XXbac-BPG154L12.4	up-regulated	3.12751	0.00149371
ZNF503-AS1	up-regulated	2.54163	0.00159441
CTA-217C2.1	up-regulated	2.62856	0.00166154
NEAT1	up-regulated	3.27612	0.00147693
LENG8-AS1	up-regulated	2.56464	0.00152728
RP11-182I10.3	up-regulated	2.53957	0.00159441
LINC00595	up-regulated	2.95973	0.000234965
ST7-AS1	up-regulated	3.41964	0.00164476
RAB11FIP1P1	up-regulated	2.5159	0.00159441
AC144450.1	up-regulated	2.98739	0.00159441
RP11-157P1.5	up-regulated	2.53823	0.00159441
GAS5	up-regulated	2.58604	0.00162797
HOXB-AS1	up-regulated	2.6026	0.00164476
U73166.2	up-regulated	2.91631	0.00161119
AC005077.14	up-regulated	2.70054	0.00171189
MIR205HG	up-regulated	2.58719	0.00167832
LINC00202-1	up-regulated	2.53948	0.00159441
LINC00830	up-regulated	2.83394	0.00181259
AC093673.5	up-regulated	3.08767	0.00159441
RP11-1114A5.4	up-regulated	2.73188	0.00162797
LINC00342	down-regulated	2.55148	0.00174546
JPX	down-regulated	2.85695	0.00159441
GAS6-AS1	down-regulated	2.79177	0.00182937
TTTY15	down-regulated	2.58245	0.00177902
AC092171.1	down-regulated	3.33172	0.00154406
RP11-91I20.3	down-regulated	2.55291	0.00151049
RP11-128M1.1	down-regulated	3.17451	0.00152728
RP11-357C3.3	down-regulated	2.86456	0.00159441
RP11-166O4.5	down-regulated	2.52524	0.00184616
AC092415.1	down-regulated	2.75641	0.00151049
RP4-639F20.1	down-regulated	2.57681	0.00169511
DICER1-AS1	down-regulated	3.00888	0.00147693
AP001625.6	down-regulated	2.90601	0.00147693
HSPB1P1	down-regulated	2.70233	0.00166154
KIAA0125	down-regulated	2.54763	0.00171189
AC012314.8	down-regulated	3.03162	0.00159441
XXbac-B135H6.15	down-regulated	2.56186	0.00198042
RP11-686G8.1	down-regulated	2.55372	0.00152728
HMGN2P17	down-regulated	2.55855	0.00159441
RP11-499P20.2	down-regulated	2.66339	0.00161119
LRRFIP1P1	down-regulated	2.60475	0.00169511
RP11-250B16.1	down-regulated	3.26887	0.00164476
RP5-894A10.2	down-regulated	2.58854	0.000772029
GABPB1-AS1	down-regulated	3.1378	0.00162797
RP11-10K16.1	down-regulated	2.93081	0.00149371
AP001258.4	down-regulated	2.72696	0.00147693
