# Supplementary material for: Circulating exosomal PCAT1 as a complement of carcinoembryonic antigen for early colorectal cancer diagnosis
Source: Heliyon. 2024 Oct 11;10(20):e39264. doi: 10.1016/j.heliyon.2024.e39264 (PMC11620264; doi:10.1016/j.heliyon.2024.e39264)
Supplement: Multimedia component 2 [file mmc2.xlsx]

## Sheet: Sheet1
Supplemental Table S1. Clinical characteristics of recruited patients and controls in this study
Parameters	Test cohort				Validation cohort
	HC	BID	CRC		HC	BID	CRC
	(n=45)	(n=36)	(n=58)		(n=53)	(n=30)	(n=62)
Age (years, mean±SD)	63±6.67	65±4.67	67±5.67		66±5.78	62±4.89	66±5.45
Gender (F/M)	28/17	22/14	33/25		33/20	19/11	38/24
Drinking (Y/N)	15/6	17/6	18/10		15/7	10/4	16/8
BID
Acute/Chronic Enteritis	-	17	-		-	16	-
Intestinal Polyps	-	8	-		-	5	-
Intestinal Obstruction	-	7	-		-	6	-
Crohn’s Disease	-	4	-		-	3	-
CRC TNM stage
I	-	-	12		-	-	14
II	-	-	18		-	-	19
III	-	-	18		-	-	21
IV	-	-	10		-	-	8
Note: F, female; M, male; Y, yes; N, no; HC, healthy control; BID, benign intestinal diseases; CRC, colorectal cancer; CEA, carcinoembryonic antigen; TNM, tumor node metastasis.
